# Supplementary material for: Study on the Application of Nitrogen-Doped Holey Graphene in Supercapacitors with Organic Electrolyte
Source: Nanomaterials (Basel). 2023 May 14;13(10):1640. doi: 10.3390/nano13101640 (PMC10222225; doi:10.3390/nano13101640)
Supplement: Supplementary file 1 [file nanomaterials-13-01640-s001.zip]

Archive with 1 entries (1 files):
- nanomaterials-2335528-supplementary.pdf
